# Supplementary material for: Breakfast Skipping Increases the Risk of Coronary Heart Disease and Myocardial Infarction: Evidence From the Mendelian Randomization Study
Source: Food Sci Nutr. 2025 Sep 18;13(9):e70998. doi: 10.1002/fsn3.70998 (PMC12444934; doi:10.1002/fsn3.70998)
Supplement: Supplementary file 1 — Table S1: Details of IVs for MR analysis assessing the causal effect of breakfast skipping on coronary heart disease and myocardial infarction (IVs screening threshold p < 5e−8). Table S2: Details of IVs for MR analysis assessing the causal effect of breakfast skipping on coronary heart disease and myocardial infarction (IVs screening threshold p < 1e−5). Table S3: Results of MR analysis assessing the causal effect of breakfast skipping on coronary heart disease and myocardial infarction (IVs screening threshold p < 5e−8). Table S4: Results of MR analysis assessing the causal effect of breakfast skipping on coronary heart disease and myocardial infarction (IVs screening threshold p < 1e−5). [file FSN3-13-e70998-s001.xlsx]

## Sheet: Legend
Supplementary Tables
Table S1. Details of IVs for MR analysis assessing the causal effect of breakfast skipping on coronary heart disease and myocardial infarction (IVs screening threshold P < 5e-8)
Table S2. Details of IVs for MR analysis assessing the causal effect of breakfast skipping on coronary heart disease and myocardial infarction (IVs screening threshold P < 1e-5)
Table S3. Results of MR analysis assessing the causal effect of breakfast skipping on coronary heart disease and myocardial infarction (IVs screening threshold P < 5e-8)
Table S4. Results of MR analysis assessing the causal effect of breakfast skipping on coronary heart disease and myocardial infarction (IVs screening threshold P < 1e-5)

## Sheet: Table S1
Table S1. Details of IVs for MR analysis assessing the causal effect of breakfast skipping on coronary heart disease and myocardial infarction (IVs screening threshold P < 5e-8)
Exposure	Outcome	SNP	CHR	POS	Effect allele	Other allele	Exposure			Outcome			F-statistics
							β	SE	P-value	β	SE	P-value
Breakfast skipping	Coronary heart disease (CARDIoGRAMplusC4D)	rs12693399	2	185757011	T	A	-0.0185722	0.00325021	1.2e-08	-0.016281	0.0116905	0.163721	32.6516
Breakfast skipping	Coronary heart disease (CARDIoGRAMplusC5D)	rs35107470	15	74817689	G	A	0.0185142	0.00295277	3.5e-10	-0.000142	0.0135329	0.991628	39.3143
Breakfast skipping	Coronary heart disease (CARDIoGRAMplusC6D)	rs6017427	20	43467380	A	G	0.0213854	0.00385612	3.1e-08	0.001504	0.0139326	0.914037	30.7563
Breakfast skipping	Coronary heart disease (CARDIoGRAMplusC7D)	rs637174	19	49266936	A	G	0.0160872	0.00286341	1.8e-08	-0.001255	0.0131342	0.923876	31.5641
Breakfast skipping	Coronary heart disease (CARDIoGRAMplusC8D)	rs6986473	8	64487672	T	C	0.0174778	0.00321128	4.2e-08	0.00351	0.0117307	0.764776	29.6222
Breakfast skipping	Coronary heart disease (CARDIoGRAMplusC9D)	rs8097544	18	1839564	G	A	0.0325517	0.00382144	1.8e-17	-0.005046	0.0137707	0.714046	72.5593
Breakfast skipping	Coronary heart disease (FinnGen)	rs12693399	2	185757011	T	A	-0.0185722	0.00325021	1.2e-08	0.00186428	0.00878312	0.831906	32.6516
Breakfast skipping	Coronary heart disease (FinnGen)	rs35107470	15	74817689	G	A	0.0185142	0.00295277	3.5e-10	0.018141	0.00873631	0.0378469	39.3143
Breakfast skipping	Coronary heart disease (FinnGen)	rs6017427	20	43467380	A	G	0.0213854	0.00385612	3.1e-08	0.0153388	0.0130449	0.239658	30.7563
Breakfast skipping	Coronary heart disease (FinnGen)	rs637174	19	49266936	A	G	0.0160872	0.00286341	1.8e-08	-0.00228079	0.00828809	0.783172	31.5641
Breakfast skipping	Coronary heart disease (FinnGen)	rs6986473	8	64487672	T	C	0.0174778	0.00321128	4.2e-08	-0.00299398	0.00906814	0.741276	29.6222
Breakfast skipping	Coronary heart disease (FinnGen)	rs8097544	18	1839564	G	A	0.0325517	0.00382144	1.8e-17	0.0236149	0.0102465	0.0211841	72.5593
Breakfast skipping	Myocardial infarction (CARDIoGRAMplusC5D)	rs12693399	2	185757011	T	A	-0.0185722	0.00325021	1.2e-08	-0.0121165	0.0124654	0.331043	32.6516
Breakfast skipping	Myocardial infarction (CARDIoGRAMplusC6D)	rs35107470	15	74817689	G	A	0.0185142	0.00295277	3.5e-10	-0.00822064	0.0150028	0.583733	39.3143
Breakfast skipping	Myocardial infarction (CARDIoGRAMplusC7D)	rs6017427	20	43467380	A	G	0.0213854	0.00385612	3.1e-08	0.0102981	0.0154557	0.505221	30.7563
Breakfast skipping	Myocardial infarction (CARDIoGRAMplusC8D)	rs637174	19	49266936	A	G	0.0160872	0.00286341	1.8e-08	-0.0116742	0.0146019	0.424002	31.5641
Breakfast skipping	Myocardial infarction (CARDIoGRAMplusC9D)	rs6986473	8	64487672	T	C	0.0174778	0.00321128	4.2e-08	0.00059451	0.0131249	0.963871	29.6222
Breakfast skipping	Myocardial infarction (CARDIoGRAMplusC10D)	rs8097544	18	1839564	G	A	0.0325517	0.00382144	1.8e-17	0.0139791	0.0151816	0.357159	72.5593
Breakfast skipping	Myocardial infarction (FinnGen)	rs12693399	2	185757011	T	A	-0.0185722	0.00325021	1.2e-08	0.00269968	0.0115282	0.814845	32.6516
Breakfast skipping	Myocardial infarction (FinnGen)	rs35107470	15	74817689	G	A	0.0185142	0.00295277	3.5e-10	0.0161021	0.0114675	0.160274	39.3143
Breakfast skipping	Myocardial infarction (FinnGen)	rs6017427	20	43467380	A	G	0.0213854	0.00385612	3.1e-08	0.0306695	0.0170681	0.0723536	30.7563
Breakfast skipping	Myocardial infarction (FinnGen)	rs637174	19	49266936	A	G	0.0160872	0.00286341	1.8e-08	0.0040535	0.0108807	0.709491	31.5641
Breakfast skipping	Myocardial infarction (FinnGen)	rs6986473	8	64487672	T	C	0.0174778	0.00321128	4.2e-08	-0.00144058	0.0118892	0.903559	29.6222
Breakfast skipping	Myocardial infarction (FinnGen)	rs8097544	18	1839564	G	A	0.0325517	0.00382144	1.8e-17	0.0213514	0.0134683	0.112896	72.5593

## Sheet: Table S2
Table S2. Details of IVs for MR analysis assessing the causal effect of breakfast skipping on coronary heart disease and myocardial infarction (IVs screening threshold P < 1e-5)
Exposure	Outcome	SNP	CHR	POS	Effect allele	Other allele	Exposure			Outcome			F-statistics
							β	SE	P-value	β	SE	P-value
Breakfast skipping	Coronary heart disease (CARDIoGRAMplusC4D)	rs10123348	9	18289445	T	C	0.0140465	0.00269281	1.9e-07	-0.010039	0.0094419	0.287675	27.2098
Breakfast skipping	Coronary heart disease (CARDIoGRAMplusC4D)	rs10783243	12	48653003	A	G	0.0137171	0.00268422	2.8e-07	0.014172	0.009304	0.127704	26.1149
Breakfast skipping	Coronary heart disease (CARDIoGRAMplusC4D)	rs11210570	1	42518532	T	A	-0.0138384	0.00299877	3.6e-06	0.013252	0.0107303	0.216826	21.2954
Breakfast skipping	Coronary heart disease (CARDIoGRAMplusC4D)	rs11570072	11	47365276	G	A	0.0181333	0.00358926	4.6e-07	0.00432	0.0128224	0.736185	25.5237
Breakfast skipping	Coronary heart disease (CARDIoGRAMplusC4D)	rs11719798	3	149608271	C	T	-0.0136028	0.00277763	9e-07	-0.015441	0.0104315	0.138813	23.9832
Breakfast skipping	Coronary heart disease (CARDIoGRAMplusC4D)	rs11846370	14	29721813	T	G	-0.013184	0.00270007	1.1e-06	-0.004892	0.0092507	0.596928	23.8421
Breakfast skipping	Coronary heart disease (CARDIoGRAMplusC4D)	rs12492625	3	71687846	C	G	-0.013703	0.0029655	3.3e-06	-0.001776	0.0104218	0.864686	21.3518
Breakfast skipping	Coronary heart disease (CARDIoGRAMplusC4D)	rs12693399	2	185757011	T	A	-0.0185722	0.00325021	1.2e-08	-0.016281	0.0116905	0.163721	32.6516
Breakfast skipping	Coronary heart disease (CARDIoGRAMplusC4D)	rs13407575	2	134414403	T	C	-0.0234395	0.0048428	1.5e-06	0.021724	0.0196366	0.268597	23.4263
Breakfast skipping	Coronary heart disease (CARDIoGRAMplusC4D)	rs136519	22	27243234	T	C	0.0145331	0.00272997	9.5e-08	0.006795	0.0093996	0.469737	28.3401
Breakfast skipping	Coronary heart disease (CARDIoGRAMplusC4D)	rs143132954	1	61322867	C	T	-0.0470457	0.0100326	2.4e-06	-0.026665	0.0428385	0.533643	21.9894
Breakfast skipping	Coronary heart disease (CARDIoGRAMplusC4D)	rs1448264	16	10226975	C	T	0.014852	0.00305479	1.1e-06	0.008122	0.0100948	0.421066	23.6378
Breakfast skipping	Coronary heart disease (CARDIoGRAMplusC4D)	rs1461224	5	153186237	T	G	-0.0139123	0.00268473	2.8e-07	-0.018315	0.0096201	0.0569325	26.8532
Breakfast skipping	Coronary heart disease (CARDIoGRAMplusC4D)	rs148501338	19	18570982	G	C	0.0349995	0.00772708	6.5e-06	0.009582	0.0312305	0.758985	20.516
Breakfast skipping	Coronary heart disease (CARDIoGRAMplusC4D)	rs150095008	5	32879386	A	G	-0.0204606	0.00459497	7.7e-06	-0.021273	0.0161519	0.187818	19.8277
Breakfast skipping	Coronary heart disease (CARDIoGRAMplusC4D)	rs153060	16	69377553	G	A	-0.013359	0.00293443	5.6e-06	0.000108	0.0098145	0.99122	20.7253
Breakfast skipping	Coronary heart disease (CARDIoGRAMplusC4D)	rs16915574	12	24077348	T	C	0.0120638	0.00270157	9.3e-06	-0.003107	0.0096885	0.748447	19.9405
Breakfast skipping	Coronary heart disease (CARDIoGRAMplusC4D)	rs17129945	1	87773503	T	C	0.0158787	0.0035869	9.7e-06	0.014903	0.0114374	0.192574	19.5971
Breakfast skipping	Coronary heart disease (CARDIoGRAMplusC4D)	rs193084249	1	26987646	G	A	-0.0472742	0.00891598	1.1e-07	0.06489	0.0409592	0.113135	28.1132
Breakfast skipping	Coronary heart disease (CARDIoGRAMplusC4D)	rs2061789	16	84433303	A	G	0.0120389	0.00269691	7.6e-06	-0.001374	0.0101882	0.892721	19.9269
Breakfast skipping	Coronary heart disease (CARDIoGRAMplusC4D)	rs2105463	10	62280080	C	T	-0.0131066	0.00269733	1.2e-06	0.016269	0.0092149	0.0774783	23.6109
Breakfast skipping	Coronary heart disease (CARDIoGRAMplusC4D)	rs2226303	21	36202775	T	C	-0.0154049	0.00344208	7.9e-06	-0.001828	0.0125628	0.884309	20.0298
Breakfast skipping	Coronary heart disease (CARDIoGRAMplusC4D)	rs35107470	15	74817689	G	A	0.0185142	0.00295277	3.5e-10	-0.000142	0.0135329	0.991628	39.3143
Breakfast skipping	Coronary heart disease (CARDIoGRAMplusC4D)	rs4259943	13	79561750	G	A	0.0125393	0.00268907	4.2e-06	-0.003297	0.0093811	0.72525	21.7441
Breakfast skipping	Coronary heart disease (CARDIoGRAMplusC4D)	rs4719416	7	2106608	A	G	-0.0173337	0.00335924	2.5e-07	-0.024124	0.0107911	0.0253811	26.6257
Breakfast skipping	Coronary heart disease (CARDIoGRAMplusC4D)	rs4741724	9	2510136	T	C	-0.0288921	0.00628273	4.1e-06	0.005136	0.016972	0.762183	21.1476
Breakfast skipping	Coronary heart disease (CARDIoGRAMplusC4D)	rs4797242	18	6407483	A	C	-0.0153949	0.00292983	1.4e-07	0.002112	0.0099547	0.831981	27.6102
Breakfast skipping	Coronary heart disease (CARDIoGRAMplusC4D)	rs598952	11	88587956	A	T	0.0137674	0.003045	6.6e-06	0.020879	0.0101078	0.0388633	20.4423
Breakfast skipping	Coronary heart disease (CARDIoGRAMplusC4D)	rs6017427	20	43467380	A	G	0.0213854	0.00385612	3.1e-08	0.001504	0.0139326	0.914037	30.7563
Breakfast skipping	Coronary heart disease (CARDIoGRAMplusC4D)	rs610758	2	31833561	C	T	-0.0140288	0.00273	2.8e-07	-0.006081	0.0093344	0.514748	26.4068
Breakfast skipping	Coronary heart disease (CARDIoGRAMplusC4D)	rs61791556	4	24480199	G	A	0.0264779	0.00586612	6.2e-06	-0.002526	0.0193575	0.896177	20.3735
Breakfast skipping	Coronary heart disease (CARDIoGRAMplusC4D)	rs62155727	2	102356997	G	A	0.0166027	0.00369796	8.1e-06	0.01986	0.0135817	0.143671	20.1573
Breakfast skipping	Coronary heart disease (CARDIoGRAMplusC4D)	rs62425178	6	116724520	C	T	0.0139484	0.00288365	1.6e-06	-0.012176	0.0114103	0.285922	23.3972
Breakfast skipping	Coronary heart disease (CARDIoGRAMplusC4D)	rs637174	19	49266936	A	G	0.0160872	0.00286341	1.8e-08	-0.001255	0.0131342	0.923876	31.5641
Breakfast skipping	Coronary heart disease (CARDIoGRAMplusC4D)	rs6581475	12	63626622	T	A	-0.0139027	0.00270789	2.8e-07	0.002564	0.0093529	0.783976	26.3594
Breakfast skipping	Coronary heart disease (CARDIoGRAMplusC4D)	rs6986473	8	64487672	T	C	0.0174778	0.00321128	4.2e-08	0.00351	0.0117307	0.764776	29.6222
Breakfast skipping	Coronary heart disease (CARDIoGRAMplusC4D)	rs7132341	12	111707009	T	A	0.0283198	0.00568626	6.5e-07	-0.023605	0.0179029	0.187337	24.8043
Breakfast skipping	Coronary heart disease (CARDIoGRAMplusC4D)	rs72883919	6	50352015	C	T	0.0262769	0.00587375	7.9e-06	-0.004552	0.0289493	0.875055	20.0132
Breakfast skipping	Coronary heart disease (CARDIoGRAMplusC4D)	rs73158426	7	141818338	G	A	-0.0302923	0.0066661	6.4e-06	-0.013049	0.0231584	0.573117	20.65
Breakfast skipping	Coronary heart disease (CARDIoGRAMplusC4D)	rs7317261	13	100592264	T	C	0.0132942	0.00270873	9.2e-07	0.013168	0.0098601	0.18172	24.0876
Breakfast skipping	Coronary heart disease (CARDIoGRAMplusC4D)	rs74147706	1	238465420	T	C	0.0380238	0.00833621	4e-06	0.053906	0.0328501	0.100804	20.8053
Breakfast skipping	Coronary heart disease (CARDIoGRAMplusC4D)	rs76499395	20	25056401	C	T	0.0279265	0.0060822	4.6e-06	0.023786	0.0289015	0.410506	21.082
Breakfast skipping	Coronary heart disease (CARDIoGRAMplusC4D)	rs7867207	9	128515046	C	A	0.012253	0.00273069	6.7e-06	0.008491	0.0094582	0.369325	20.1345
Breakfast skipping	Coronary heart disease (CARDIoGRAMplusC4D)	rs8097544	18	1839564	G	A	0.0325517	0.00382144	1.8e-17	-0.005046	0.0137707	0.714046	72.5593
Breakfast skipping	Coronary heart disease (CARDIoGRAMplusC4D)	rs9320747	6	98310291	G	T	-0.0146306	0.00270045	6.9e-08	-0.005312	0.0095364	0.577513	29.353
Breakfast skipping	Coronary heart disease (CARDIoGRAMplusC4D)	rs953754	2	60255567	A	G	0.0138289	0.00268895	2.4e-07	0.007386	0.0095647	0.439986	26.449
Breakfast skipping	Coronary heart disease (CARDIoGRAMplusC4D)	rs9962106	18	56004914	T	C	0.0139626	0.00291606	1.9e-06	0.001585	0.0100785	0.875036	22.9266
Breakfast skipping	Coronary heart disease (FinnGen)	rs10123348	9	18289445	T	C	0.0140465	0.00269281	1.9e-07	0.00167653	0.00785283	0.830942	27.2098
Breakfast skipping	Coronary heart disease (FinnGen)	rs10783243	12	48653003	A	G	0.0137171	0.00268422	2.8e-07	-0.000355304	0.00777818	0.963566	26.1149
Breakfast skipping	Coronary heart disease (FinnGen)	rs11210570	1	42518532	T	A	-0.0138384	0.00299877	3.6e-06	-0.00236477	0.00818436	0.772629	21.2954
Breakfast skipping	Coronary heart disease (FinnGen)	rs11570072	11	47365276	G	A	0.0181333	0.00358926	4.6e-07	0.000406166	0.010076	0.967846	25.5237
Breakfast skipping	Coronary heart disease (FinnGen)	rs11719798	3	149608271	C	T	-0.0136028	0.00277763	9e-07	-0.0157193	0.00804187	0.0506209	23.9832
Breakfast skipping	Coronary heart disease (FinnGen)	rs11846370	14	29721813	T	G	-0.013184	0.00270007	1.1e-06	-0.005422	0.00781258	0.487677	23.8421
Breakfast skipping	Coronary heart disease (FinnGen)	rs12492625	3	71687846	C	G	-0.013703	0.0029655	3.3e-06	-0.00173899	0.00840526	0.836094	21.3518
Breakfast skipping	Coronary heart disease (FinnGen)	rs12693399	2	185757011	T	A	-0.0185722	0.00325021	1.2e-08	0.00186428	0.00878312	0.831906	32.6516
Breakfast skipping	Coronary heart disease (FinnGen)	rs13407575	2	134414403	T	C	-0.0234395	0.0048428	1.5e-06	0.0131196	0.0177532	0.459908	23.4263
Breakfast skipping	Coronary heart disease (FinnGen)	rs136519	22	27243234	T	C	0.0145331	0.00272997	9.5e-08	0.00654731	0.00779833	0.401146	28.3401
Breakfast skipping	Coronary heart disease (FinnGen)	rs143132954	1	61322867	C	T	-0.0470457	0.0100326	2.4e-06	-0.0433712	0.0461278	0.347095	21.9894
Breakfast skipping	Coronary heart disease (FinnGen)	rs1448264	16	10226975	C	T	0.014852	0.00305479	1.1e-06	-0.00750584	0.00896682	0.402555	23.6378
Breakfast skipping	Coronary heart disease (FinnGen)	rs1461224	5	153186237	T	G	-0.0139123	0.00268473	2.8e-07	0.0152113	0.00783636	0.0522444	26.8532
Breakfast skipping	Coronary heart disease (FinnGen)	rs148501338	19	18570982	G	C	0.0349995	0.00772708	6.5e-06	-0.00120193	0.019425	0.950662	20.516
Breakfast skipping	Coronary heart disease (FinnGen)	rs149662882	4	35437829	G	T	0.0571042	0.0121687	2.6e-06	-0.0372166	0.0267253	0.163754	22.0215
Breakfast skipping	Coronary heart disease (FinnGen)	rs150095008	5	32879386	A	G	-0.0204606	0.00459497	7.7e-06	-0.00711778	0.016642	0.668869	19.8277
Breakfast skipping	Coronary heart disease (FinnGen)	rs153060	16	69377553	G	A	-0.013359	0.00293443	5.6e-06	0.00133075	0.00807119	0.869041	20.7253
Breakfast skipping	Coronary heart disease (FinnGen)	rs16915574	12	24077348	T	C	0.0120638	0.00270157	9.3e-06	0.00611316	0.00784951	0.4361	19.9405
Breakfast skipping	Coronary heart disease (FinnGen)	rs17129945	1	87773503	T	C	0.0158787	0.0035869	9.7e-06	-0.0130855	0.00910857	0.150829	19.5971
Breakfast skipping	Coronary heart disease (FinnGen)	rs182616984	9	16354510	A	G	0.0710154	0.0151362	3.3e-06	-0.0736839	0.0658509	0.263161	22.0126
Breakfast skipping	Coronary heart disease (FinnGen)	rs2061789	16	84433303	A	G	0.0120389	0.00269691	7.6e-06	-0.0165227	0.00781114	0.0344065	19.9269
Breakfast skipping	Coronary heart disease (FinnGen)	rs2105463	10	62280080	C	T	-0.0131066	0.00269733	1.2e-06	0.011062	0.00788402	0.160588	23.6109
Breakfast skipping	Coronary heart disease (FinnGen)	rs2226303	21	36202775	T	C	-0.0154049	0.00344208	7.9e-06	-0.0143026	0.0108919	0.189132	20.0298
Breakfast skipping	Coronary heart disease (FinnGen)	rs35107470	15	74817689	G	A	0.0185142	0.00295277	3.5e-10	0.018141	0.00873631	0.0378469	39.3143
Breakfast skipping	Coronary heart disease (FinnGen)	rs4259943	13	79561750	G	A	0.0125393	0.00268907	4.2e-06	-0.00706366	0.00795421	0.374519	21.7441
Breakfast skipping	Coronary heart disease (FinnGen)	rs4410790	7	17284577	C	T	0.0152078	0.00278119	6.1e-08	0.0203241	0.00825472	0.0138121	29.9
Breakfast skipping	Coronary heart disease (FinnGen)	rs4719416	7	2106608	A	G	-0.0173337	0.00335924	2.5e-07	-0.00368423	0.00849749	0.664603	26.6257
Breakfast skipping	Coronary heart disease (FinnGen)	rs4741724	9	2510136	T	C	-0.0288921	0.00628273	4.1e-06	-0.02507	0.0178606	0.160424	21.1476
Breakfast skipping	Coronary heart disease (FinnGen)	rs4797242	18	6407483	A	C	-0.0153949	0.00292983	1.4e-07	0.00213297	0.00823254	0.795566	27.6102
Breakfast skipping	Coronary heart disease (FinnGen)	rs598952	11	88587956	A	T	0.0137674	0.003045	6.6e-06	-0.000971619	0.00788712	0.901956	20.4423
Breakfast skipping	Coronary heart disease (FinnGen)	rs6017427	20	43467380	A	G	0.0213854	0.00385612	3.1e-08	0.0153388	0.0130449	0.239658	30.7563
Breakfast skipping	Coronary heart disease (FinnGen)	rs610758	2	31833561	C	T	-0.0140288	0.00273	2.8e-07	-0.00428484	0.00781889	0.583684	26.4068
Breakfast skipping	Coronary heart disease (FinnGen)	rs61791556	4	24480199	G	A	0.0264779	0.00586612	6.2e-06	0.000559119	0.0183375	0.975676	20.3735
Breakfast skipping	Coronary heart disease (FinnGen)	rs62155727	2	102356997	G	A	0.0166027	0.00369796	8.1e-06	0.00400939	0.0108333	0.71131	20.1573
Breakfast skipping	Coronary heart disease (FinnGen)	rs62425178	6	116724520	C	T	0.0139484	0.00288365	1.6e-06	-0.0147156	0.0100765	0.144184	23.3972
Breakfast skipping	Coronary heart disease (FinnGen)	rs62578727	9	97298177	A	T	0.0448439	0.00995498	6.2e-06	0.0403273	0.027051	0.136017	20.2921
Breakfast skipping	Coronary heart disease (FinnGen)	rs637174	19	49266936	A	G	0.0160872	0.00286341	1.8e-08	-0.00228079	0.00828809	0.783172	31.5641
Breakfast skipping	Coronary heart disease (FinnGen)	rs6581475	12	63626622	T	A	-0.0139027	0.00270789	2.8e-07	-0.00766654	0.00787375	0.330214	26.3594
Breakfast skipping	Coronary heart disease (FinnGen)	rs6986473	8	64487672	T	C	0.0174778	0.00321128	4.2e-08	-0.00299398	0.00906814	0.741276	29.6222
Breakfast skipping	Coronary heart disease (FinnGen)	rs7132341	12	111707009	T	A	0.0283198	0.00568626	6.5e-07	-0.0318003	0.0227669	0.16248	24.8043
Breakfast skipping	Coronary heart disease (FinnGen)	rs72883919	6	50352015	C	T	0.0262769	0.00587375	7.9e-06	0.0194181	0.0155284	0.211119	20.0132
Breakfast skipping	Coronary heart disease (FinnGen)	rs73158426	7	141818338	G	A	-0.0302923	0.0066661	6.4e-06	-0.00528991	0.0286031	0.853275	20.65
Breakfast skipping	Coronary heart disease (FinnGen)	rs7317261	13	100592264	T	C	0.0132942	0.00270873	9.2e-07	-0.0045475	0.00783655	0.561716	24.0876
Breakfast skipping	Coronary heart disease (FinnGen)	rs74147706	1	238465420	T	C	0.0380238	0.00833621	4e-06	0.0327819	0.0258511	0.20476	20.8053
Breakfast skipping	Coronary heart disease (FinnGen)	rs76499395	20	25056401	C	T	0.0279265	0.0060822	4.6e-06	0.0201435	0.0263262	0.444182	21.082
Breakfast skipping	Coronary heart disease (FinnGen)	rs78506917	19	32773473	A	G	0.0588173	0.0128614	5.5e-06	-0.00117871	0.106878	0.991201	20.9138
Breakfast skipping	Coronary heart disease (FinnGen)	rs7867207	9	128515046	C	A	0.012253	0.00273069	6.7e-06	0.0136377	0.00822027	0.0971091	20.1345
Breakfast skipping	Coronary heart disease (FinnGen)	rs8097544	18	1839564	G	A	0.0325517	0.00382144	1.8e-17	0.0236149	0.0102465	0.0211841	72.5593
Breakfast skipping	Coronary heart disease (FinnGen)	rs9320747	6	98310291	G	T	-0.0146306	0.00270045	6.9e-08	-0.00356806	0.00804936	0.657568	29.353
Breakfast skipping	Coronary heart disease (FinnGen)	rs953754	2	60255567	A	G	0.0138289	0.00268895	2.4e-07	0.00565145	0.00798776	0.479248	26.449
Breakfast skipping	Coronary heart disease (FinnGen)	rs9962106	18	56004914	T	C	0.0139626	0.00291606	1.9e-06	0.00687204	0.00940852	0.465142	22.9266
Breakfast skipping	Myocardial infarction (CARDIoGRAMplusC4D)	rs10123348	9	18289445	T	C	0.0140465	0.00269281	1.9e-07	-0.0135906	0.0105122	0.196067	27.2098
Breakfast skipping	Myocardial infarction (CARDIoGRAMplusC4D)	rs10783243	12	48653003	A	G	0.0137171	0.00268422	2.8e-07	0.00758012	0.010467	0.468947	26.1149
Breakfast skipping	Myocardial infarction (CARDIoGRAMplusC4D)	rs11210570	1	42518532	T	A	-0.0138384	0.00299877	3.6e-06	0.0066202	0.0118402	0.576074	21.2954
Breakfast skipping	Myocardial infarction (CARDIoGRAMplusC4D)	rs11570072	11	47365276	G	A	0.0181333	0.00358926	4.6e-07	0.00708578	0.014213	0.618102	25.5237
Breakfast skipping	Myocardial infarction (CARDIoGRAMplusC4D)	rs11719798	3	149608271	C	T	-0.0136028	0.00277763	9e-07	-0.0250547	0.011574	0.0304082	23.9832
Breakfast skipping	Myocardial infarction (CARDIoGRAMplusC4D)	rs11846370	14	29721813	T	G	-0.013184	0.00270007	1.1e-06	-0.00653333	0.0102172	0.522532	23.8421
Breakfast skipping	Myocardial infarction (CARDIoGRAMplusC4D)	rs12492625	3	71687846	C	G	-0.013703	0.0029655	3.3e-06	-0.0103778	0.0116965	0.374938	21.3518
Breakfast skipping	Myocardial infarction (CARDIoGRAMplusC4D)	rs12693399	2	185757011	T	A	-0.0185722	0.00325021	1.2e-08	-0.0121165	0.0124654	0.331043	32.6516
Breakfast skipping	Myocardial infarction (CARDIoGRAMplusC4D)	rs13407575	2	134414403	T	C	-0.0234395	0.0048428	1.5e-06	0.030504	0.0213149	0.152398	23.4263
Breakfast skipping	Myocardial infarction (CARDIoGRAMplusC4D)	rs136519	22	27243234	T	C	0.0145331	0.00272997	9.5e-08	0.0081459	0.0104437	0.435401	28.3401
Breakfast skipping	Myocardial infarction (CARDIoGRAMplusC4D)	rs143132954	1	61322867	C	T	-0.0470457	0.0100326	2.4e-06	0.00831583	0.0460721	0.856763	21.9894
Breakfast skipping	Myocardial infarction (CARDIoGRAMplusC4D)	rs1448264	16	10226975	C	T	0.014852	0.00305479	1.1e-06	0.0126046	0.0112589	0.262917	23.6378
Breakfast skipping	Myocardial infarction (CARDIoGRAMplusC4D)	rs1461224	5	153186237	T	G	-0.0139123	0.00268473	2.8e-07	-0.0243079	0.0105851	0.0216516	26.8532
Breakfast skipping	Myocardial infarction (CARDIoGRAMplusC4D)	rs148501338	19	18570982	G	C	0.0349995	0.00772708	6.5e-06	0.0135384	0.0342533	0.692663	20.516
Breakfast skipping	Myocardial infarction (CARDIoGRAMplusC4D)	rs150095008	5	32879386	A	G	-0.0204606	0.00459497	7.7e-06	-0.00790527	0.0177617	0.656266	19.8277
Breakfast skipping	Myocardial infarction (CARDIoGRAMplusC4D)	rs153060	16	69377553	G	A	-0.013359	0.00293443	5.6e-06	-0.00807732	0.0110198	0.463569	20.7253
Breakfast skipping	Myocardial infarction (CARDIoGRAMplusC4D)	rs16915574	12	24077348	T	C	0.0120638	0.00270157	9.3e-06	-0.00805823	0.0108058	0.455827	19.9405
Breakfast skipping	Myocardial infarction (CARDIoGRAMplusC4D)	rs17129945	1	87773503	T	C	0.0158787	0.0035869	9.7e-06	0.024925	0.0127915	0.0513476	19.5971
Breakfast skipping	Myocardial infarction (CARDIoGRAMplusC4D)	rs193084249	1	26987646	G	A	-0.0472742	0.00891598	1.1e-07	0.0372222	0.0451946	0.410168	28.1132
Breakfast skipping	Myocardial infarction (CARDIoGRAMplusC4D)	rs2061789	16	84433303	A	G	0.0120389	0.00269691	7.6e-06	0.00218679	0.011661	0.851245	19.9269
Breakfast skipping	Myocardial infarction (CARDIoGRAMplusC4D)	rs2105463	10	62280080	C	T	-0.0131066	0.00269733	1.2e-06	0.0150218	0.0101969	0.140706	23.6109
Breakfast skipping	Myocardial infarction (CARDIoGRAMplusC4D)	rs2226303	21	36202775	T	C	-0.0154049	0.00344208	7.9e-06	0.0022726	0.0142119	0.872953	20.0298
Breakfast skipping	Myocardial infarction (CARDIoGRAMplusC4D)	rs35107470	15	74817689	G	A	0.0185142	0.00295277	3.5e-10	-0.00822064	0.0150028	0.583733	39.3143
Breakfast skipping	Myocardial infarction (CARDIoGRAMplusC4D)	rs4259943	13	79561750	G	A	0.0125393	0.00268907	4.2e-06	-0.00412385	0.0104098	0.691993	21.7441
Breakfast skipping	Myocardial infarction (CARDIoGRAMplusC4D)	rs4410790	7	17284577	C	T	0.0152078	0.00278119	6.1e-08	0.0274446	0.0107733	0.010851	29.9
Breakfast skipping	Myocardial infarction (CARDIoGRAMplusC4D)	rs4719416	7	2106608	A	G	-0.0173337	0.00335924	2.5e-07	-0.0268871	0.0119683	0.02467	26.6257
Breakfast skipping	Myocardial infarction (CARDIoGRAMplusC4D)	rs4741724	9	2510136	T	C	-0.0288921	0.00628273	4.1e-06	0.0201072	0.0194394	0.300972	21.1476
Breakfast skipping	Myocardial infarction (CARDIoGRAMplusC4D)	rs4797242	18	6407483	A	C	-0.0153949	0.00292983	1.4e-07	0.00256197	0.011117	0.817737	27.6102
Breakfast skipping	Myocardial infarction (CARDIoGRAMplusC4D)	rs598952	11	88587956	A	T	0.0137674	0.003045	6.6e-06	0.0194409	0.0112053	0.0827447	20.4423
Breakfast skipping	Myocardial infarction (CARDIoGRAMplusC4D)	rs6017427	20	43467380	A	G	0.0213854	0.00385612	3.1e-08	0.0102981	0.0154557	0.505221	30.7563
Breakfast skipping	Myocardial infarction (CARDIoGRAMplusC4D)	rs610758	2	31833561	C	T	-0.0140288	0.00273	2.8e-07	-0.00958422	0.0103279	0.353413	26.4068
Breakfast skipping	Myocardial infarction (CARDIoGRAMplusC4D)	rs61791556	4	24480199	G	A	0.0264779	0.00586612	6.2e-06	-0.00518984	0.0212139	0.806733	20.3735
Breakfast skipping	Myocardial infarction (CARDIoGRAMplusC4D)	rs62155727	2	102356997	G	A	0.0166027	0.00369796	8.1e-06	0.0235188	0.014422	0.102941	20.1573
Breakfast skipping	Myocardial infarction (CARDIoGRAMplusC4D)	rs62425178	6	116724520	C	T	0.0139484	0.00288365	1.6e-06	-0.0128651	0.0124752	0.302422	23.3972
Breakfast skipping	Myocardial infarction (CARDIoGRAMplusC4D)	rs637174	19	49266936	A	G	0.0160872	0.00286341	1.8e-08	-0.0116742	0.0146019	0.424002	31.5641
Breakfast skipping	Myocardial infarction (CARDIoGRAMplusC4D)	rs6581475	12	63626622	T	A	-0.0139027	0.00270789	2.8e-07	0.00332353	0.0104982	0.751562	26.3594
Breakfast skipping	Myocardial infarction (CARDIoGRAMplusC4D)	rs6986473	8	64487672	T	C	0.0174778	0.00321128	4.2e-08	0.00059451	0.0131249	0.963871	29.6222
Breakfast skipping	Myocardial infarction (CARDIoGRAMplusC4D)	rs7132341	12	111707009	T	A	0.0283198	0.00568626	6.5e-07	-0.00824671	0.0196648	0.674951	24.8043
Breakfast skipping	Myocardial infarction (CARDIoGRAMplusC4D)	rs72883919	6	50352015	C	T	0.0262769	0.00587375	7.9e-06	0.0314972	0.0313855	0.315591	20.0132
Breakfast skipping	Myocardial infarction (CARDIoGRAMplusC4D)	rs73158426	7	141818338	G	A	-0.0302923	0.0066661	6.4e-06	-0.00814374	0.0255835	0.750241	20.65
Breakfast skipping	Myocardial infarction (CARDIoGRAMplusC4D)	rs7317261	13	100592264	T	C	0.0132942	0.00270873	9.2e-07	0.0247747	0.0108952	0.022971	24.0876
Breakfast skipping	Myocardial infarction (CARDIoGRAMplusC4D)	rs74147706	1	238465420	T	C	0.0380238	0.00833621	4e-06	0.0609	0.036573	0.0958804	20.8053
Breakfast skipping	Myocardial infarction (CARDIoGRAMplusC4D)	rs76499395	20	25056401	C	T	0.0279265	0.0060822	4.6e-06	0.0278547	0.0318837	0.382316	21.082
Breakfast skipping	Myocardial infarction (CARDIoGRAMplusC4D)	rs7867207	9	128515046	C	A	0.012253	0.00273069	6.7e-06	0.00941593	0.0106428	0.376305	20.1345
Breakfast skipping	Myocardial infarction (CARDIoGRAMplusC4D)	rs8097544	18	1839564	G	A	0.0325517	0.00382144	1.8e-17	0.0139791	0.0151816	0.357159	72.5593
Breakfast skipping	Myocardial infarction (CARDIoGRAMplusC4D)	rs9320747	6	98310291	G	T	-0.0146306	0.00270045	6.9e-08	-0.0121337	0.010561	0.250589	29.353
Breakfast skipping	Myocardial infarction (CARDIoGRAMplusC4D)	rs953754	2	60255567	A	G	0.0138289	0.00268895	2.4e-07	0.0104986	0.0103145	0.308751	26.449
Breakfast skipping	Myocardial infarction (CARDIoGRAMplusC4D)	rs9962106	18	56004914	T	C	0.0139626	0.00291606	1.9e-06	-0.00654956	0.0113226	0.562959	22.9266
Breakfast skipping	Myocardial infarction (FinnGen)	rs10123348	9	18289445	T	C	0.0140465	0.00269281	1.9e-07	-0.00750857	0.0103099	0.466437	27.2098
Breakfast skipping	Myocardial infarction (FinnGen)	rs10783243	12	48653003	A	G	0.0137171	0.00268422	2.8e-07	0.0024081	0.010226	0.813829	26.1149
Breakfast skipping	Myocardial infarction (FinnGen)	rs11210570	1	42518532	T	A	-0.0138384	0.00299877	3.6e-06	-0.00487986	0.010755	0.650025	21.2954
Breakfast skipping	Myocardial infarction (FinnGen)	rs11570072	11	47365276	G	A	0.0181333	0.00358926	4.6e-07	-0.00955616	0.0132387	0.470396	25.5237
Breakfast skipping	Myocardial infarction (FinnGen)	rs11719798	3	149608271	C	T	-0.0136028	0.00277763	9e-07	-0.0178879	0.0105546	0.0901156	23.9832
Breakfast skipping	Myocardial infarction (FinnGen)	rs11846370	14	29721813	T	G	-0.013184	0.00270007	1.1e-06	-0.0082726	0.010267	0.420391	23.8421
Breakfast skipping	Myocardial infarction (FinnGen)	rs12492625	3	71687846	C	G	-0.013703	0.0029655	3.3e-06	0.00353855	0.0110371	0.748509	21.3518
Breakfast skipping	Myocardial infarction (FinnGen)	rs12693399	2	185757011	T	A	-0.0185722	0.00325021	1.2e-08	0.00269968	0.0115282	0.814845	32.6516
Breakfast skipping	Myocardial infarction (FinnGen)	rs13407575	2	134414403	T	C	-0.0234395	0.0048428	1.5e-06	0.0251619	0.0234642	0.283561	23.4263
Breakfast skipping	Myocardial infarction (FinnGen)	rs136519	22	27243234	T	C	0.0145331	0.00272997	9.5e-08	-0.00127351	0.0102486	0.901108	28.3401
Breakfast skipping	Myocardial infarction (FinnGen)	rs143132954	1	61322867	C	T	-0.0470457	0.0100326	2.4e-06	-0.0913241	0.0600915	0.128573	21.9894
Breakfast skipping	Myocardial infarction (FinnGen)	rs1448264	16	10226975	C	T	0.014852	0.00305479	1.1e-06	0.00350701	0.0117929	0.766173	23.6378
Breakfast skipping	Myocardial infarction (FinnGen)	rs1461224	5	153186237	T	G	-0.0139123	0.00268473	2.8e-07	0.0169801	0.0102874	0.0988257	26.8532
Breakfast skipping	Myocardial infarction (FinnGen)	rs148501338	19	18570982	G	C	0.0349995	0.00772708	6.5e-06	-0.0371686	0.0256182	0.146817	20.516
Breakfast skipping	Myocardial infarction (FinnGen)	rs149662882	4	35437829	G	T	0.0571042	0.0121687	2.6e-06	-0.00746933	0.0350646	0.831314	22.0215
Breakfast skipping	Myocardial infarction (FinnGen)	rs150095008	5	32879386	A	G	-0.0204606	0.00459497	7.7e-06	0.01782	0.0217717	0.413076	19.8277
Breakfast skipping	Myocardial infarction (FinnGen)	rs153060	16	69377553	G	A	-0.013359	0.00293443	5.6e-06	-0.0107184	0.0105993	0.311904	20.7253
Breakfast skipping	Myocardial infarction (FinnGen)	rs16915574	12	24077348	T	C	0.0120638	0.00270157	9.3e-06	0.0104581	0.0103039	0.310125	19.9405
Breakfast skipping	Myocardial infarction (FinnGen)	rs17129945	1	87773503	T	C	0.0158787	0.0035869	9.7e-06	-0.000842526	0.0119554	0.943817	19.5971
Breakfast skipping	Myocardial infarction (FinnGen)	rs182616984	9	16354510	A	G	0.0710154	0.0151362	3.3e-06	-0.0558134	0.0854239	0.513518	22.0126
Breakfast skipping	Myocardial infarction (FinnGen)	rs193084249	1	26987646	G	A	-0.0472742	0.00891598	1.1e-07	0.0486095	0.02683	0.0700245	28.1132
Breakfast skipping	Myocardial infarction (FinnGen)	rs2061789	16	84433303	A	G	0.0120389	0.00269691	7.6e-06	-0.0165555	0.0102646	0.106772	19.9269
Breakfast skipping	Myocardial infarction (FinnGen)	rs2105463	10	62280080	C	T	-0.0131066	0.00269733	1.2e-06	0.0122146	0.0103577	0.238289	23.6109
Breakfast skipping	Myocardial infarction (FinnGen)	rs2226303	21	36202775	T	C	-0.0154049	0.00344208	7.9e-06	-0.0222576	0.014294	0.119439	20.0298
Breakfast skipping	Myocardial infarction (FinnGen)	rs35107470	15	74817689	G	A	0.0185142	0.00295277	3.5e-10	0.0161021	0.0114675	0.160274	39.3143
Breakfast skipping	Myocardial infarction (FinnGen)	rs4259943	13	79561750	G	A	0.0125393	0.00268907	4.2e-06	3.75548e-05	0.0104476	0.997132	21.7441
Breakfast skipping	Myocardial infarction (FinnGen)	rs4410790	7	17284577	C	T	0.0152078	0.00278119	6.1e-08	0.0203138	0.0108449	0.0610506	29.9
Breakfast skipping	Myocardial infarction (FinnGen)	rs4719416	7	2106608	A	G	-0.0173337	0.00335924	2.5e-07	-0.0190333	0.0111841	0.0887892	26.6257
Breakfast skipping	Myocardial infarction (FinnGen)	rs4741724	9	2510136	T	C	-0.0288921	0.00628273	4.1e-06	-0.0436178	0.023423	0.0625778	21.1476
Breakfast skipping	Myocardial infarction (FinnGen)	rs4797242	18	6407483	A	C	-0.0153949	0.00292983	1.4e-07	-0.0027494	0.0108105	0.799243	27.6102
Breakfast skipping	Myocardial infarction (FinnGen)	rs598952	11	88587956	A	T	0.0137674	0.003045	6.6e-06	-0.00190899	0.010361	0.853819	20.4423
Breakfast skipping	Myocardial infarction (FinnGen)	rs6017427	20	43467380	A	G	0.0213854	0.00385612	3.1e-08	0.0306695	0.0170681	0.0723536	30.7563
Breakfast skipping	Myocardial infarction (FinnGen)	rs610758	2	31833561	C	T	-0.0140288	0.00273	2.8e-07	-0.0112047	0.0102659	0.275079	26.4068
Breakfast skipping	Myocardial infarction (FinnGen)	rs61791556	4	24480199	G	A	0.0264779	0.00586612	6.2e-06	0.0210608	0.0241106	0.382386	20.3735
Breakfast skipping	Myocardial infarction (FinnGen)	rs62155727	2	102356997	G	A	0.0166027	0.00369796	8.1e-06	0.00484142	0.0142157	0.733429	20.1573
Breakfast skipping	Myocardial infarction (FinnGen)	rs62425178	6	116724520	C	T	0.0139484	0.00288365	1.6e-06	-0.0208421	0.0132236	0.114996	23.3972
Breakfast skipping	Myocardial infarction (FinnGen)	rs62578727	9	97298177	A	T	0.0448439	0.00995498	6.2e-06	0.0288407	0.0356713	0.418796	20.2921
Breakfast skipping	Myocardial infarction (FinnGen)	rs637174	19	49266936	A	G	0.0160872	0.00286341	1.8e-08	0.0040535	0.0108807	0.709491	31.5641
Breakfast skipping	Myocardial infarction (FinnGen)	rs6581475	12	63626622	T	A	-0.0139027	0.00270789	2.8e-07	-0.0102511	0.0103482	0.321872	26.3594
Breakfast skipping	Myocardial infarction (FinnGen)	rs6986473	8	64487672	T	C	0.0174778	0.00321128	4.2e-08	-0.00144058	0.0118892	0.903559	29.6222
Breakfast skipping	Myocardial infarction (FinnGen)	rs7132341	12	111707009	T	A	0.0283198	0.00568626	6.5e-07	-0.0286893	0.0297697	0.335192	24.8043
Breakfast skipping	Myocardial infarction (FinnGen)	rs72883919	6	50352015	C	T	0.0262769	0.00587375	7.9e-06	0.0341737	0.0204485	0.0946804	20.0132
Breakfast skipping	Myocardial infarction (FinnGen)	rs73158426	7	141818338	G	A	-0.0302923	0.0066661	6.4e-06	-0.007475	0.0373619	0.841426	20.65
Breakfast skipping	Myocardial infarction (FinnGen)	rs7317261	13	100592264	T	C	0.0132942	0.00270873	9.2e-07	0.0185917	0.0102786	0.0704839	24.0876
Breakfast skipping	Myocardial infarction (FinnGen)	rs74147706	1	238465420	T	C	0.0380238	0.00833621	4e-06	0.0296468	0.0338641	0.381321	20.8053
Breakfast skipping	Myocardial infarction (FinnGen)	rs76499395	20	25056401	C	T	0.0279265	0.0060822	4.6e-06	-0.0132422	0.0343669	0.700002	21.082
Breakfast skipping	Myocardial infarction (FinnGen)	rs78506917	19	32773473	A	G	0.0588173	0.0128614	5.5e-06	-0.0222469	0.140129	0.873858	20.9138
Breakfast skipping	Myocardial infarction (FinnGen)	rs7867207	9	128515046	C	A	0.012253	0.00273069	6.7e-06	0.0268958	0.0107927	0.0127014	20.1345
Breakfast skipping	Myocardial infarction (FinnGen)	rs8097544	18	1839564	G	A	0.0325517	0.00382144	1.8e-17	0.0213514	0.0134683	0.112896	72.5593
Breakfast skipping	Myocardial infarction (FinnGen)	rs9320747	6	98310291	G	T	-0.0146306	0.00270045	6.9e-08	-0.0121843	0.0105764	0.249311	29.353
Breakfast skipping	Myocardial infarction (FinnGen)	rs953754	2	60255567	A	G	0.0138289	0.00268895	2.4e-07	0.0116451	0.0104973	0.267284	26.449
Breakfast skipping	Myocardial infarction (FinnGen)	rs9962106	18	56004914	T	C	0.0139626	0.00291606	1.9e-06	0.0116828	0.0123235	0.343123	22.9266

## Sheet: Table S3
Table S3. Results of MR analysis assessing the causal effect of breakfast skipping on coronary heart disease and myocardial infarction (IVs screening threshold P < 5e-8)
Outcome	MR method	OR	LowerCI_OR	UpperCI_OR	P-value
Coronary heart disease
Coronary heart disease (CARDIoGRAMplusC4D)	Inverse variance weighted	1.12045	0.687038	1.82727	0.648565
Coronary heart disease (FinnGen)		1.50932	1.05032	2.1689	0.0260534
Meta-analysis		1.35798	1.01485	1.81713	0.0394764
Coronary heart disease (CARDIoGRAMplusC4D)	MR-Egger	0.563152	0.0791235	4.00817	0.597033
Coronary heart disease (FinnGen)		4.56912	1.08873	19.1753	0.106483
Meta-analysis		2.20434	0.692426	7.01755	0.180944
Coronary heart disease (CARDIoGRAMplusC4D)	Weighted median	0.989741	0.556238	1.76109	0.972022
Coronary heart disease (FinnGen)		2.05095	1.24886	3.36817	0.00453881
Meta-analysis		1.50407	1.03275	2.19047	0.0333385
Coronary heart disease (CARDIoGRAMplusC4D)	Maximum likelihood	1.12158	0.686069	1.83357	0.647275
Coronary heart disease (FinnGen)		1.52643	1.05241	2.21396	0.0257965
Meta-analysis		1.36445	1.01431	1.83545	0.0399877
Myocardial infarction
Myocardial infarction (CARDIoGRAMplusC4D)	Inverse variance weighted	1.23994	0.723567	2.12481	0.433871
Myocardial infarction (FinnGen)		1.63567	1.01626	2.63261	0.0427228
Meta-analysis		1.44861	1.01407	2.06938	0.0416774
Myocardial infarction (CARDIoGRAMplusC4D)	MR-Egger	3.12656	0.358419	27.2737	0.360579
Myocardial infarction (FinnGen)		3.49425	0.530701	23.0069	0.263103
Meta-analysis		3.33079	0.803678	13.8043	0.0971813
Myocardial infarction (CARDIoGRAMplusC4D)	Weighted median	1.49564	0.770882	2.9018	0.233865
Myocardial infarction (FinnGen)		1.64827	0.883587	3.07475	0.116198
Meta-analysis		1.57477	0.999986	2.47992	0.0500071
Myocardial infarction (CARDIoGRAMplusC4D)	Maximum likelihood	1.24199	0.723193	2.13297	0.432194
Myocardial infarction (FinnGen)		1.64874	1.01519	2.67765	0.0432852
Meta-analysis		1.45317	1.0128	2.08502	0.042459

## Sheet: Table S4
Table S4. Results of MR analysis assessing the causal effect of breakfast skipping on coronary heart disease and myocardial infarction (IVs screening threshold P < 1e-5)
Outcome	MR method	OR	LowerCI_OR	UpperCI_OR	P-value
Coronary heart disease
Coronary heart disease (CARDIoGRAMplusC4D)	Inverse variance weighted	1.24639	1.01524	1.53016	0.0353305
Coronary heart disease (FinnGen)		1.16785	0.992583	1.37407	0.0614465
Meta-analysis		1.19756	1.05428	1.36031	0.00555414
Coronary heart disease (CARDIoGRAMplusC4D)	MR-Egger	0.899554	0.438182	1.84672	0.774322
Coronary heart disease (FinnGen)		1.56873	0.895373	2.74848	0.121983
Meta-analysis		1.27128	0.816913	1.97835	0.287446
Coronary heart disease (CARDIoGRAMplusC4D)	Weighted median	1.13685	0.850844	1.519	0.38566
Coronary heart disease (FinnGen)		1.18831	0.934839	1.5105	0.158681
Meta-analysis		1.16711	0.970186	1.404	0.101225
Coronary heart disease (CARDIoGRAMplusC4D)	Maximum likelihood	1.25579	1.01855	1.5483	0.033006
Coronary heart disease (FinnGen)		1.17249	0.992665	1.38488	0.0610225
Meta-analysis		1.20408	1.05696	1.37167	0.00521907
Myocardial infarction
Myocardial infarction (CARDIoGRAMplusC4D)	Inverse variance weighted	1.44244	1.15271	1.80499	0.00136315
Myocardial infarction (FinnGen)		1.32387	1.07343	1.63274	0.00873384
Meta-analysis		1.37793	1.18226	1.60598	4.08e-05
Myocardial infarction (CARDIoGRAMplusC4D)	MR-Egger	1.00047	0.429508	2.33042	0.99914
Myocardial infarction (FinnGen)		1.03303	0.514765	2.07309	0.927505
Meta-analysis		1.01974	0.595671	1.74572	0.943183
Myocardial infarction (CARDIoGRAMplusC4D)	Weighted median	1.52781	1.08858	2.14427	0.0142558
Myocardial infarction (FinnGen)		1.31081	0.956105	1.79711	0.0927291
Meta-analysis		1.40743	1.11719	1.77307	0.00372719
Myocardial infarction (CARDIoGRAMplusC4D)	Maximum likelihood	1.46712	1.16552	1.84677	0.00109662
Myocardial infarction (FinnGen)		1.33372	1.07548	1.65395	0.00872129
Meta-analysis		1.39437	1.19156	1.6317	3.39e-05
